# Supplementary material for: Distinct genomic contexts predict gene presence–absence variation in different pathotypes of Magnaporthe oryzae
Source: Genetics. 2024 Jan 30;226(4):iyae012. doi: 10.1093/genetics/iyae012 (PMC10990425; doi:10.1093/genetics/iyae012)
Supplement: iyae012_Supplementary_Data [file iyae012_supplementary_data.zip]

Archive with 27 entries (27 files):
- Fig S10.tif
- Fig S11.tif
- Fig S9.tif
- Fig_S12_GENETICS-2023-306678.tif
- Fig_S1_GENETICS-2023-306678.tif
- Fig_S2_GENETICS-2023-306678.tif
- Fig_S3_GENETICS-2023-306678.tif
- Fig_S4_GENETICS-2023-306678.tif
- Fig_S5_GENETICS-2023-306678.tif
- Fig_S6_GENETICS-2023-306678.tif
- Fig_S7_GENETICS-2023-306678.tif
- Fig_S8_GENETICS-2023-306678.tif
- File_S10_GENETICS-2023-306678.csv
- File_S11_GENETICS-2023-306678.csv
- File_S12_GENETICS-2023-306678.csv
- File_S13_GENETICS-2023-306678.csv
- File_S1_GENETICS-2023-306678.txt
- File_S2_GENETICS-2023-306678.txt
- File_S3_GENETICS-2023-306678.txt
- File_S4_GENETICS-2023-306678.txt
- File_S5_GENETICS-2023-306678.txt
- File_S6_GENETICS-2023-306678.csv
- File_S7_GENETICS-2023-306678.csv
- File_S8_GENETICS-2023-306678.csv
- File_S9_GENETICS-2023-306678.csv
- Supplemental_Material_Legends_GENETICS-2023-306678.docx
- Table_S1_GENETICS-2023-306678.txt
