# Supplementary material for: Distinct genomic contexts predict gene presence–absence variation in different pathotypes of Magnaporthe oryzae
Source: Genetics. 2024 Jan 30;226(4):iyae012. doi: 10.1093/genetics/iyae012 (PMC10990425; doi:10.1093/genetics/iyae012)
Supplement: iyae012_Supplementary_Data [file iyae012_supplementary_data.zip › File_S10_GENETICS-2023-306678.csv]

feature	host	pav_true_count	pav_false_count	pav_true_percent	conserved_true_count	conserved_false_count	conserved_true_percent	pav_conserved_ratio	pvalue
PAV Gene Nearby	rice	15403	25302	37.8405601277484	15426	873157	1.7360224087114	21.7972763127156	<0.001
TE Nearby	rice	23816	19655	54.7859492535253	109871	787374	12.2453733372713	4.4740121631713	<0.001
Gene Nearby	rice	21917	18753	53.8898450946644	669250	219161	75.3311248960222	0.715372897577824	<0.001
TM Domain	rice	4511	22192	16.8932329700783	171629	689738	19.9251886826405	0.847833023774386	<0.001
Signal Peptide	rice	5104	21599	19.1139572332697	137364	724003	15.9472094937466	1.19857691972786	<0.001
Predicted Effector	rice	2030	24673	7.60214208141407	35211	826156	4.08780461754397	1.85971268019693	<0.001
GO Annotation	rice	11318	15385	42.3847507770663	617164	244203	71.6493666462727	0.591557926622247	<0.001
PFAM Annotation	rice	10919	15784	40.8905366438228	572749	288618	66.4930279427933	0.614959762082164	<0.001
PAV Gene Nearby	wheat	4620	17348	21.0305899490168	14002	396224	3.41324050645254	6.161473212702	<0.001
TE Nearby	wheat	11843	10674	52.5958164942044	74152	347545	17.5841895958473	2.99108561173758	<0.001
Gene Nearby	wheat	12813	9118	58.4241484656422	306957	103052	74.865917577419	0.780383789529136	<0.001
TM Domain	wheat	2143	16763	11.3350259176981	78444	312759	20.0519934663078	0.565281748008929	<0.001
Signal Peptide	wheat	2265	16641	11.9803237067598	65581	325622	16.7639307469523	0.714648842661066	<0.001
Predicted Effector	wheat	1072	17834	5.67015762191897	19899	371304	5.08661743391538	1.11472067549503	<0.001
GO Annotation	wheat	5329	13577	28.1868189992595	276151	115052	70.5902050853393	0.399302126480343	<0.001
PFAM Annotation	wheat	5730	13176	30.3078387813393	256810	134393	65.6462245943922	0.461684414733704	<0.001
