# Supplementary material for: Distinct genomic contexts predict gene presence–absence variation in different pathotypes of Magnaporthe oryzae
Source: Genetics. 2024 Jan 30;226(4):iyae012. doi: 10.1093/genetics/iyae012 (PMC10990425; doi:10.1093/genetics/iyae012)
Supplement: iyae012_Supplementary_Data [file iyae012_supplementary_data.zip › File_S11_GENETICS-2023-306678.csv]

feature	host	pav_mean	conserved_mean	pvalue_mean	pav_median	conserved_median	pvalue_median	pav_sd	conserved_sd	pvalue_sd	pav_twofive_quant	conserved_twofive_quant	pvalue_twofive_quant	pav_sevenfive_quant	conserved_sevenfive_quant	pvalue_sevenfive_quant
Gene GC Content	rice	0.554966612668295	0.563961408120515	<0.001	0.55	0.5572327	<0.001	0.0567889366444887	0.0463440772977979	<0.001	0.5113636	0.5309503	<0.001	0.5930233	0.5924765	0.334
Average Flanking GC Content (1kbp)	rice	0.490384689820575	0.49654900747034	<0.001	0.4885	0.494384140061792	<0.001	0.0367848903847503	0.0294996426635337	<0.001	0.4685243	0.476837	<0.001	0.5102558	0.5139482	<0.001
Gene Length	rice	1070.09410927611	1792.42384140558	<0.001	838	1532	<0.001	907.474702732008	1284.13272326487	<0.001	464	971	<0.001	1489.5	2273	<0.001
Expression: Culture (TPM)	rice	25.0602863490226	89.4196041139782	<0.001	9.17644	9.57729	<0.001	231.577237495172	674.320615106183	<0.001	0.252034	2.78225	<0.001	9.17644	33.51955	<0.001
Expression: In Planta (TPM)	rice	50.4463158486484	88.2671991020033	<0.001	21.2112	21.896	<0.001	419.685056460252	319.40324458538	<0.001	2.12307	6.62234	<0.001	21.2112	60.0732	<0.001
% Methylated Cytosines	rice	0.373784793363596	0.391673300205499	<0.001	0.3847	0.3847	1	0.300647197631609	0.193890716530272	0.01	0.374582	0.352279	<0.001	0.3847	0.41805	<0.001
Normalized H3K36me3 Signal	rice	94.2037286836988	84.6862986573625	<0.001	87.1011	87.1011	1	25.9223624185221	25.3686658153233	<0.001	87.1011	70.5715	<0.001	108.458	100.847	<0.001
Normalized H3K27me3 Signal	rice	152.229737833946	67.7991693264323	<0.001	37.8795	37.863	<0.001	153.919468188209	90.0497262552791	<0.001	37.8795	34.6077	<0.001	294.86	41.4745	<0.001
Normalized H3K27ac Signal	rice	52.4687145169902	82.2447899314442	<0.001	65.276	65.276	1	26.9587093927286	55.2240347729703	<0.001	27.0046	44.8309	<0.001	65.276	103.541	<0.001
Normalized EccDNA-Seq Signal	rice	69.2827426740798	76.2915569557231	<0.001	60.57185	60.57185	1	49.6499780905409	239.816726523298	0.001	59.0811	41.442	<0.001	60.6997	86.2636	<0.001
Gene GC Content	wheat	0.53896842632854	0.563580041945626	<0.001	0.5335152	0.5565729	<0.001	0.0556309055066678	0.0472108289489633	<0.001	0.504800125	0.5300565	<0.001	0.5714286	0.5927711	<0.001
Average Flanking GC Content (1kbp)	wheat	0.481230526966997	0.492041254137075	<0.001	0.48477195	0.491	<0.001	0.0447194846435979	0.0327053324722301	<0.001	0.4585	0.472	<0.001	0.508	0.5115	<0.001
Gene Length	wheat	844.504019887866	1789.76804881353	<0.001	596	1527	<0.001	843.500664851607	1310.78375476867	<0.001	332	954	<0.001	1076	2278	<0.001
Expression: Culture (TPM)	wheat	13.6417614995345	86.9307762543303	<0.001	2.01515	12.8607	<0.001	76.7459489834375	471.844627441924	<0.001	0	0.981947	<0.001	11.9676	43.7775	<0.001
Expression: In Planta (TPM)	wheat	30.2326387276526	85.9194404637212	<0.001	14.0578	19.401	<0.001	147.389871191567	520.743674641122	<0.001	0.365263	4.3275	<0.001	18.6244	53.9679	<0.001
