# Supplementary material for: Distinct genomic contexts predict gene presence–absence variation in different pathotypes of Magnaporthe oryzae
Source: Genetics. 2024 Jan 30;226(4):iyae012. doi: 10.1093/genetics/iyae012 (PMC10990425; doi:10.1093/genetics/iyae012)
Supplement: iyae012_Supplementary_Data [file iyae012_supplementary_data.zip › File_S12_GENETICS-2023-306678.csv]

feature	label	rice_mean	wheat_mean	pvalue_mean	rice_median	wheat_median	pvalue_median	rice_sd	wheat_sd	pvalue_sd	rice_twofive_quant	wheat_twofive_quant	pvalue_twofive_quant	rice_sevenfive_quant	wheat_sevenfive_quant	pvalue_sevenfive_quant
Gene GC Content	lineage_pav	0.554966612577214	0.53896842632854	<0.001	0.55	0.5335152	<0.001	0.0567889365273233	0.0556309055066678	0.005	0.5113636	0.504800125	<0.001	0.5930233	0.5714286	<0.001
Average Flanking GC Content (1kbp)	lineage_pav	0.49038468978335	0.481230526966997	<0.001	0.4885	0.48477195	<0.001	0.0367848903977924	0.0447194846435979	<0.001	0.4685243	0.4585	<0.001	0.5102558	0.508	<0.001
Gene Length	lineage_pav	1070.09410927611	844.504019887866	<0.001	838	596	<0.001	907.474702732008	843.500664851607	<0.001	464	332	<0.001	1489.5	1076	<0.001
Expression: Culture (TPM)	lineage_pav	25.0602863490563	13.6417614995345	<0.001	9.17644	2.01515	<0.001	231.577237495169	76.7459489834375	<0.001	0.252034	0	<0.001	9.17644	11.9676	<0.001
Expression: In Planta (TPM)	lineage_pav	50.4463158480241	30.2326387276526	<0.001	21.2112	14.0578	<0.001	419.685056460233	147.389871191567	<0.001	2.12307	0.365263	<0.001	21.2112	18.6244	<0.001
Gene GC Content	lineage_conserved	0.563961408120387	0.563580041945626	<0.001	0.5572327	0.5565729	<0.001	0.0463440772981556	0.0472108289489633	<0.001	0.5309503	0.5300565	<0.001	0.5924765	0.5927711	0.085
Average Flanking GC Content (1kbp)	lineage_conserved	0.496549007474142	0.492041254137075	<0.001	0.494384140061792	0.491	<0.001	0.0294996426601094	0.0327053324722301	<0.001	0.476837	0.472	<0.001	0.5139482	0.5115	<0.001
Gene Length	lineage_conserved	1792.42384140558	1789.76804881353	0.292	1532	1527	0.01	1284.13272326487	1310.78375476867	<0.001	971	954	<0.001	2273	2278	0.283
Expression: Culture (TPM)	lineage_conserved	89.4196041151837	86.9307762543303	0.035	9.57729	12.8607	<0.001	674.320615106984	471.844627441924	<0.001	2.78225	0.981947	<0.001	33.51955	43.7775	<0.001
Expression: In Planta (TPM)	lineage_conserved	88.267199102002	85.9194404637212	<0.001	21.896	19.401	<0.001	319.40324458538	520.743674641122	<0.001	6.62234	4.3275	<0.001	60.0732	53.9679	<0.001
