# Supplementary material for: Distinct genomic contexts predict gene presence–absence variation in different pathotypes of Magnaporthe oryzae
Source: Genetics. 2024 Jan 30;226(4):iyae012. doi: 10.1093/genetics/iyae012 (PMC10990425; doi:10.1093/genetics/iyae012)
Supplement: iyae012_Supplementary_Data [file iyae012_supplementary_data.zip › File_S6_GENETICS-2023-306678.csv]

rice_median	wheat_median	pvalue	rice_mean	wheat_mean	rice_twofive_quant	wheat_twofive_quant	rice_sevenfive_quant	wheat_sevenfive_quant
1.8175	0.9595	<0.001	2.46091043890866	2.08664444444444	0.303	0.23425	5.85375	8.0015
