# Supplementary material for: Distinct genomic contexts predict gene presence–absence variation in different pathotypes of Magnaporthe oryzae
Source: Genetics. 2024 Jan 30;226(4):iyae012. doi: 10.1093/genetics/iyae012 (PMC10990425; doi:10.1093/genetics/iyae012)
Supplement: iyae012_Supplementary_Data [file iyae012_supplementary_data.zip › File_S7_GENETICS-2023-306678.csv]

label	element	orientation	rice_median	wheat_median	pvalue	rice_mean	wheat_mean	rice_twofive_quant	wheat_twofive_quant	rice_sevenfive_quant	wheat_sevenfive_quant
pav	PAV Gene	upstream	1184	4241.5	<0.001	5048.24439840393	29582.6296426069	624	1052	2253	27619
pav	PAV Gene	downstream	873	4798	<0.001	4655.99504459861	29835.6083724122	425	1034	1925	25120.5
pav	Gene	upstream	1009	1139	<0.001	1510.36026936027	2470.69873088187	538.25	583	1906	2379
pav	Gene	downstream	739	874	<0.001	1269.19443604475	2119.69616950878	384	372	1569	2042
pav	TE	upstream	2610	3755	<0.001	11014.3008066799	18911.5232992369	734	1152	6868	14072
pav	TE	downstream	2553	3902	<0.001	10713.4786764706	19171.230968788	694	975	6834.5	13597
conserved	PAV Gene	upstream	49323.5	36653.5	<0.001	84615.2207080864	74153.6722140506	17159	13132	115404.5	85657
conserved	PAV Gene	downstream	49263	36506	<0.001	84859.5199586256	74557.3555301636	15944	13044	115547	87223
conserved	Gene	upstream	1098	1094	0.1	1600.83734879708	1690.6591592843	601	600	2001	2007
conserved	Gene	downstream	667	666	0.789	1102.35748123404	1180.13562599268	330	324	1312	1345
conserved	TE	upstream	31795	25073	<0.001	65559.3109773515	54730.6929620522	8971	8187	87119.5	62580.75
conserved	TE	downstream	32845	25572	<0.001	66568.9126232241	55237.7288086546	9237	7944.75	89698	63692.75
