# Supplementary material for: Distinct genomic contexts predict gene presence–absence variation in different pathotypes of Magnaporthe oryzae
Source: Genetics. 2024 Jan 30;226(4):iyae012. doi: 10.1093/genetics/iyae012 (PMC10990425; doi:10.1093/genetics/iyae012)
Supplement: iyae012_Supplementary_Data [file iyae012_supplementary_data.zip › File_S8_GENETICS-2023-306678.csv]

feature	label	rice_true_count	rice_false_count	rice_true_percent	wheat_true_count	wheat_false_count	wheat_true_percent	rice_wheat_ratio	pvalue
PAV Gene Nearby	lineage_pav	15403	25302	37.8405601277484	4620	17348	21.0305899490168	1.79931044347701	<0.001
TE Nearby	lineage_pav	23816	19655	54.7859492535253	11843	10674	52.5958164942044	1.04164081680455	<0.001
Gene Nearby	lineage_pav	21917	18753	53.8898450946644	12813	9118	58.4241484656422	0.922389910849203	<0.001
TM Domain	lineage_pav	4511	22192	16.8932329700783	2143	16763	11.3350259176981	1.49035680136397	<0.001
Signal Peptide	lineage_pav	5104	21599	19.1139572332697	2265	16641	11.9803237067598	1.59544580773597	<0.001
Predicted Effector	lineage_pav	2030	24673	7.60214208141407	1072	17834	5.67015762191897	1.34072852790312	<0.001
GO Annotation	lineage_pav	11318	15385	42.3847507770663	5329	13577	28.1868189992595	1.50370819701861	<0.001
PFAM Annotation	lineage_pav	10919	15784	40.8905366438228	5730	13176	30.3078387813393	1.34917362266687	<0.001
PAV Gene Nearby	lineage_conserved	15426	873157	1.7360224087114	14002	396224	3.41324050645254	0.508614147004744	<0.001
TE Nearby	lineage_conserved	109871	787374	12.2453733372713	74152	347545	17.5841895958473	0.696385424561347	<0.001
Gene Nearby	lineage_conserved	669250	219161	75.3311248960222	306957	103052	74.865917577419	1.006213873197	<0.001
TM Domain	lineage_conserved	4511	22192	16.8932329700783	2143	16763	11.3350259176981	1.49035680136397	<0.001
Signal Peptide	lineage_conserved	5104	21599	19.1139572332697	2265	16641	11.9803237067598	1.59544580773597	<0.001
Predicted Effector	lineage_conserved	2030	24673	7.60214208141407	1072	17834	5.67015762191897	1.34072852790312	<0.001
GO Annotation	lineage_conserved	11318	15385	42.3847507770663	5329	13577	28.1868189992595	1.50370819701861	<0.001
PFAM Annotation	lineage_conserved	10919	15784	40.8905366438228	5730	13176	30.3078387813393	1.34917362266687	<0.001
