# Supplementary material for: Distinct genomic contexts predict gene presence–absence variation in different pathotypes of Magnaporthe oryzae
Source: Genetics. 2024 Jan 30;226(4):iyae012. doi: 10.1093/genetics/iyae012 (PMC10990425; doi:10.1093/genetics/iyae012)
Supplement: iyae012_Supplementary_Data [file iyae012_supplementary_data.zip › File_S9_GENETICS-2023-306678.csv]

host	element	orientation	pav_median	conserved_median	pvalue	pav_mean	conserved_mean	pav_twofive_quant	conserved_twofive_quant	pav_sevenfive_quant	conserved_sevenfive_quant
rice	PAV Gene	upstream	1184	49323.5	<0.001	5048.24439840393	84615.2207080864	624	17159	2253	115404.5
rice	PAV Gene	downstream	873	49263	<0.001	4655.99504459861	84859.5199586256	425	15944	1925	115547
rice	Gene	upstream	1009	1098	<0.001	1510.36026936027	1600.83734879708	538.25	601	1906	2001
rice	Gene	downstream	739	667	<0.001	1269.19443604475	1102.35748123404	384	330	1569	1312
rice	TE	upstream	2610	31795	<0.001	11014.3008066799	65559.3109773515	734	8971	6868	87119.5
rice	TE	downstream	2553	32845	<0.001	10713.4786764706	66568.9126232241	694	9237	6834.5	89698
wheat	PAV Gene	upstream	4241.5	36653.5	<0.001	29582.6296426069	74153.6722140506	1052	13132	27619	85657
wheat	PAV Gene	downstream	4798	36506	<0.001	29835.6083724122	74557.3555301636	1034	13044	25120.5	87223
wheat	Gene	upstream	1139	1094	0.001	2470.69873088187	1690.6591592843	583	600	2379	2007
wheat	Gene	downstream	874	666	<0.001	2119.69616950878	1180.13562599268	372	324	2042	1345
wheat	TE	upstream	3755	25073	<0.001	18911.5232992369	54730.6929620522	1152	8187	14072	62580.75
wheat	TE	downstream	3902	25572	<0.001	19171.230968788	55237.7288086546	975	7944.75	13597	63692.75
