# Supplementary material for: Distinct genomic contexts predict gene presence–absence variation in different pathotypes of Magnaporthe oryzae
Source: Genetics. 2024 Jan 30;226(4):iyae012. doi: 10.1093/genetics/iyae012 (PMC10990425; doi:10.1093/genetics/iyae012)
Supplement: iyae012_Supplementary_Data [file iyae012_supplementary_data.zip › Table_S1_GENETICS-2023-306678.txt]

isolate	assembly	host	acronym	n_seqs	n_bases	N50	L50	busco_complete
13FM-16-1	13FM-16-1	rice	MoO	1819	38595186	125027	82	96.9
13FM-24-1	13FM-24-1	rice	MoO	1740	38697951	129012	77	96.9
13FM-3-2	13FM-3-2	rice	MoO	1853	39052425	147336	69	96.8
13FM-5-1	13FM-5-1	rice	MoO	1739	38095691	124377	79	96.7
AG0004	AG0004	rice	MoO	1622	39036240	161643	62	96.8
AV1-1-1	AV1-1-1	rice	MoO	1602	38238015	134342	79	96.7
BJ-90-611	BJ-90-611	rice	MoO	1611	37580359	124085	85	96.8
BJ08-8	BJ08-8	rice	MoO	1963	38172677	123868	88	96.9
BN0123	BN0123	rice	MoO	1549	38677838	150723	67	96.7
BN0202	BN0202	rice	MoO	1524	38719888	195644	54	96.8
BN0252	BN0252	rice	MoO	1514	38393093	176332	57	96.9
CD0065	CD0065	rice	MoO	1519	38827446	219657	51	96.9
CD0142	CD0142	rice	MoO	1533	39064651	178256	55	96.9
CH0043	CH0043	rice	MoO	1095	38628929	228241	49	96.7
CH0072	CH0072	rice	MoO	1073	38248374	201155	54	96.9
CH0452	CH0452	rice	MoO	1293	38095243	173333	60	96.9
CH0461	CH0461	rice	MoO	1077	37996749	220653	48	96.8
CH1103	CH1103	rice	MoO	1214	38355879	177992	58	96.7
CH1164	CH1164	rice	MoO	1013	37185355	175457	56	96.9
CM0028	CM0028	rice	MoO	1496	38406178	165927	59	96.7
DB11-621	DB11-621	rice	MoO	1939	37378782	73659	146	96.7
FJ0204804	FJ0204804	rice	MoO	1627	37669648	122620	78	96.8
FJ11SH-527-1	FJ11SH-527-1	rice	MoO	1670	37876534	112110	85	96.7
FJ12JN-084-3	FJ12JN-084-3	rice	MoO	1413	36937146	111513	86	96.7
FJ13SH05-2	FJ13SH05-2	rice	MoO	1512	37000382	105100	85	96.8
FJ2000-62A	FJ2000-62A	rice	MoO	1649	37858780	126643	76	96.9
FJ2000-69A	FJ2000-69A	rice	MoO	1532	37464186	130824	76	96.7
FJ2001-112B	FJ2001-112B	rice	MoO	1567	38328501	140139	69	96.6
FJ2003-001A1	FJ2003-001A1	rice	MoO	1524	37554969	120717	81	96.8
FJ2005113B	FJ2005113B	rice	MoO	1665	38190787	126590	73	96.7
FJ2006-60A3	FJ2006-60A3	rice	MoO	1539	37152230	121000	83	96.8
FJ72ZC7-77	FJ72ZC7-77	rice	MoO	1444	37350563	134320	74	96.7
FJ78-JJ	FJ78-JJ	rice	MoO	1940	37692206	63359	181	96.5
FJ81-JY	FJ81-JY	rice	MoO	2006	38171349	70011	149	96.7
FJ81-MH	FJ81-MH	rice	MoO	2103	38377079	66358	161	96.6
FJ81-SW	FJ81-SW	rice	MoO	1891	37709748	69978	150	96.6
FJ81-ZP	FJ81-ZP	rice	MoO	1694	37732505	68738	155	96.5
FJ81221ZB11-14	FJ81221ZB11-14	rice	MoO	1555	38026861	128958	79	96.8
FJ86-CT	FJ86-CT	rice	MoO	1829	37618536	74641	138	96.5
FJ86061ZE3-39	FJ86061ZE3-39	rice	MoO	1669	38322421	128311	77	96.9
FJ95054B	FJ95054B	rice	MoO	1532	37949587	135111	82	96.8
FJ95085AZB13-116	FJ95085AZB13-116	rice	MoO	1541	37438967	133167	76	96.8
FJ98099	FJ98099	rice	MoO	1599	37730409	145440	71	96.6
FJ99138	FJ99138	rice	MoO	1549	37086942	112479	87	96.9
FJSH0703	FJSH0703	rice	MoO	1730	37807060	110252	87	96.8
GD06-53	GD06-53	rice	MoO	2211	36864467	48572	224	96.9
GD08-2025	GD08-2025	rice	MoO	1843	37364062	79114	133	96.7
GY0040	GY0040	rice	MoO	1708	39209147	151993	66	96.8
HB-14	HB-14	rice	MoO	1869	37551819	82914	126	96.7
HB-LTH18	HB-LTH18	rice	MoO	1474	37461078	124789	76	96.8
HN-0812-3	HN-0812-3	rice	MoO	1475	37478056	140385	66	96.7
HN-158	HN-158	rice	MoO	1853	37429946	96500	111	96.7
HN10-1604	HN10-1604	rice	MoO	1636	37131341	112562	90	96.8
IA1	IA1	rice	MoO	2257	37559418	30490	358	96.0
IB33	IB33	rice	MoO	1589	38573393	53069	202	96.2
IB49	IB49	rice	MoO	2076	38214410	37864	309	96.2
IC17	IC17	rice	MoO	2438	37809379	28200	392	95.4
IE1K	IE1K	rice	MoO	1225	39484533	127734	79	96.7
IN0017	IN0017	rice	MoO	1568	38767909	131311	79	96.8
IN0054	IN0054	rice	MoO	1353	39001459	210597	51	96.8
IN0059	IN0059	rice	MoO	1417	38233810	137470	75	96.8
IN0114	IN0114	rice	MoO	1384	38053279	186775	59	96.7
IN0115	IN0115	rice	MoO	1524	39163196	205533	58	96.7
IN0116	IN0116	rice	MoO	1575	39679128	195288	55	96.9
IT0010	IT0010	rice	MoO	1483	38315231	174878	55	96.9
JS08-611	JS08-611	rice	MoO	1729	37742440	91021	111	96.7
JS09-138	JS09-138	rice	MoO	1738	37866680	123851	87	96.8
JX-09Z116-1	JX-09Z116-1	rice	MoO	1425	37168470	114567	84	96.7
JX10-102	JX10-102	rice	MoO	1738	36889346	79422	130	96.9
JX11-141	JX11-141	rice	MoO	1778	37260988	96286	105	96.9
KA1-3-1	KA1-3-1	rice	MoO	1715	38377041	134319	78	96.8
KA2-1-1	KA2-1-1	rice	MoO	1708	38647154	121677	83	96.7
ML0060	ML0060	rice	MoO	1543	38398542	164104	64	96.9
ML0062	ML0062	rice	MoO	1623	39182025	179106	54	96.9
ML33	ML33	rice	MoO	2135	39088704	85306	117	96.6
NG0012	NG0012	rice	MoO	1479	38099238	149251	63	96.7
NG0054	NG0054	rice	MoO	1434	38028289	174453	60	96.9
Nich-2-3-2	Nich-2-3-2	rice	MoO	2297	37818972	54969	195	96.6
Nich-2-7-4	Nich-2-7-4	rice	MoO	2176	37913008	61793	168	96.7
SC-10-120-65-2	SC-10-120-65-2	rice	MoO	1710	38316455	129690	78	96.8
SC-10-25-44-1	SC-10-25-44-1	rice	MoO	1777	38660417	112550	82	96.8
TG0004	TG0004	rice	MoO	1432	37965195	180720	60	96.8
TG0032	TG0032	rice	MoO	1499	38415860	195594	56	96.7
TN0001	TN0001	rice	MoO	1499	38870260	195760	58	96.8
TN0002	TN0002	rice	MoO	1505	38884638	204416	57	96.9
TN0050	TN0050	rice	MoO	1481	38262976	173214	61	96.7
TN0057	TN0057	rice	MoO	1402	38438977	176283	58	96.9
TN0090	TN0090	rice	MoO	1497	38885285	188594	58	96.8
TR0025	TR0025	rice	MoO	1500	38421854	169984	55	96.7
TW-1-1-1-B-1	TW-1-1-1-B-1	rice	MoO	1731	37990656	129162	78	96.7
TW-12CY-TB1-2	TW-12CY-TB1-2	rice	MoO	1704	37865563	129056	84	96.7
TW-12HL-DF1-2	TW-12HL-DF1-2	rice	MoO	1636	38064640	133688	77	96.8
TW-12HL-YL2-1	TW-12HL-YL2-1	rice	MoO	1731	37830914	131810	75	96.9
TW-12TD-RH1-1	TW-12TD-RH1-1	rice	MoO	1627	37969562	133096	74	96.7
TW-12TN-HB2-2	TW-12TN-HB2-2	rice	MoO	1674	38713708	133855	77	96.8
TW-12YL-DL3-2	TW-12YL-DL3-2	rice	MoO	1708	37644018	104319	106	96.8
TW-12YL-DP1-1	TW-12YL-DP1-1	rice	MoO	1887	38501147	110219	98	96.8
TW-12YL-TT4-1	TW-12YL-TT4-1	rice	MoO	1605	37524499	114218	86	96.8
TW-2-7-2-A-1	TW-2-7-2-A-1	rice	MoO	1709	38825112	145804	70	96.8
TW-6-2-2-B-1	TW-6-2-2-B-1	rice	MoO	1721	38884229	146961	70	96.8
TW-6-43-1	TW-6-43-1	rice	MoO	1836	39124940	129539	82	96.7
TW-CYBP1-3	TW-CYBP1-3	rice	MoO	1634	38338139	138839	72	96.8
TW-PT1-1	TW-PT1-1	rice	MoO	1677	37803848	124056	85	96.7
TW-PT3-1	TW-PT3-1	rice	MoO	1741	37782404	121513	83	96.6
TW-PT6-1	TW-PT6-1	rice	MoO	1760	38694930	117057	87	96.7
TW-TN4-2	TW-TN4-2	rice	MoO	1684	38780269	142598	70	96.8
US0041	US0041	rice	MoO	1676	39210917	151259	60	96.8
VT0027	VT0027	rice	MoO	1446	38766219	178195	57	96.9
VT0030	VT0030	rice	MoO	1563	39217140	191555	50	96.7
WD-3-1	WD-3-1	rice	MoO	1607	38303817	146011	73	96.7
YN07205e	YN07205e	rice	MoO	1514	38421001	163063	62	96.8
YN072310	YN072310	rice	MoO	1777	39380234	171233	59	96.9
YN072311	YN072311	rice	MoO	1769	38659635	153382	65	96.8
YN072313	YN072313	rice	MoO	1471	38516192	173552	63	96.9
YN08181e	YN08181e	rice	MoO	1464	38885746	169319	62	96.8
YN08182c	YN08182c	rice	MoO	1736	38909594	142403	73	96.8
YN126311	YN126311	rice	MoO	1811	39196126	163217	62	96.8
YN126441	YN126441	rice	MoO	1902	38296956	92182	110	96.7
YN8773-19	YN8773-19	rice	MoO	1383	36741960	105572	97	96.8
YN8773R-27	YN8773R-27	rice	MoO	1408	36977529	94733	108	96.7
ZJ00-10	ZJ00-10	rice	MoO	1777	37114981	72817	145	96.8
ZJ08-41	ZJ08-41	rice	MoO	1779	37053528	69895	151	96.7
ZJ2011-7-1	ZJ2011-7-1	rice	MoO	1591	38114796	128741	81	96.9
BdJes16-1	GCA001675595.1	wheat	MoT	7154	41344138	18877	633	94.6
BdMeh16-1	GCA001675605.1	wheat	MoT	4301	42962175	64503	183	97.2
BdBar16-1	GCA001675615.1	wheat	MoT	10105	42084471	12951	959	92.4
Py22.1	GCA002218425.1	wheat	MoT	900	42437008	114284	111	97.4
Py5020	GCA002218435.1	wheat	MoT	1386	42670599	69664	174	96.3
B2	GCA002218465.1	wheat	MoT	1332	41771944	81851	152	96.9
WHTQ	GCA002924665.1	wheat	MoT	3811	42478152	37322	309	95.4
WBKY11	GCA002924685.1	wheat	MoT	114	43356274	3962041	5	97.5
T25	GCA002924745.1	wheat	MoT	1276	42288804	62883	210	97.4
Br130	GCA002925325.1	wheat	MoT	3120	40219488	46950	268	96.4
Br7	GCA002925335.1	wheat	MoT	2057	41732479	73544	169	97.3
Br80	GCA002925345.1	wheat	MoT	1035	42474840	134171	78	97.4
B71	GCA004785725.2	wheat	MoT	9	44846405	6668242	3	97.6
PR01-37.V.3.07	GCA012490805.1	wheat	MoT	4727	40186092	11731	1054	93.1
PR01-37.V.1.05	GCA012490815.1	wheat	MoT	4774	38497009	10922	1075	91.4
BR32	GCA900474545.3	wheat	MoT	17	41805140	5096353	3	97.5
BTGP1_b	GCA905109085.1	wheat	MoT	1744	43645146	107077	121	97.4
BTJP4_12	GCA905109095.1	wheat	MoT	1741	43632231	110022	110	97.5
BTJP4_11	GCA905109105.1	wheat	MoT	1876	43630244	91549	146	97.3
BTBaB1	GCA905109115.1	wheat	MoT	1125	43399635	101720	129	97.3
BTBa_2	GCA905109125.1	wheat	MoT	2151	43755255	91759	140	97.4
BTJP4_16	GCA905109245.1	wheat	MoT	1799	43632753	95064	139	97.3
BTJP4_18	GCA905109485.1	wheat	MoT	1156	43394295	98888	131	97.4
BTJP4_6	GCA905109745.1	wheat	MoT	1843	43645672	90777	142	97.4
BTJP_4_2	GCA905109755.1	wheat	MoT	969	43194179	134160	91	97.5
BTJP4_3	GCA905109785.1	wheat	MoT	1943	43673126	92411	140	97.4
BTMP_S13_1	GCA905109815.1	wheat	MoT	1093	43268406	99038	136	97.4
BTGP_6_g	GCA905109825.1	wheat	MoT	1725	43643196	98580	129	97.4
BTJP_4_15	GCA905109845.1	wheat	MoT	1772	43574924	153255	83	97.5
BTJP_4_9	GCA905109915.1	wheat	MoT	1684	43511044	140435	99	97.5
BTGP_6_e	GCA905114805.1	wheat	MoT	1548	43622001	115705	110	97.4
BTGP_6_f	GCA905114815.1	wheat	MoT	1099	43418197	104430	128	97.5
BTGP_6_h	GCA905114825.1	wheat	MoT	1738	43657328	105122	124	97.4
BTJP_4_1	GCA905125175.1	wheat	MoT	1100	43392441	109624	117	97.5
BTJP4_5	GCA905186785.1	wheat	MoT	1244	43437982	90380	142	97.4
BTMP_S_13_2	GCA905186795.1	wheat	MoT	1852	43677391	108438	122	97.4
